# Supplementary material for: Identification of miR-194-5p as a potential biomarker for postmenopausal osteoporosis
Source: PeerJ. 2015 May 21;3:e971. doi: 10.7717/peerj.971 (PMC4451039; doi:10.7717/peerj.971)
Supplement: Table S1 — Information of patients recruited for external validation. [file peerj-03-971-s003.xlsx]

## Sheet: Sheet1
Table S1. Information of patients recruited for external validation.
Patient	Age (year)	Spine T-score	Femoral neck T-score
Patient1	64	0.9	0.2
Patient2	61	-0.5	-0.6
Patient3	63	0.5	-0.2
Patient4	64	0.5	0.6
Patient5	62	-0.8	0.6
Patient6	62	0.4	0
Patient7	59	0.8	0.7
Patient8	69	-0.3	-0.7
Patient9	70	0.8	0.1
Patient10	63	0.4	1.2
Patient11	62	-0.1	1
Patient12	61	-0.6	0.2
Patient13	60	0.4	0
Patient14	59	0.2	1.2
Patient15	59	0.5	0.5
Patient16	65	0	0.3
Patient17	63	-0.9	-1
Patient18	66	0.2	0.3
Patient19	67	-0.1	0.2
Patient20	68	0.4	0.3
Patient21	61	0.7	0.2
Patient22	62	-0.2	-0.1
Patient23	61	0.3	0.5
Patient24	63	0.5	0.6
Patient25	60	-1	-0.5
Patient26	68	-1	-1.5
Patient27	61	-1.1	-1.1
Patient28	61	-1.1	-2.2
Patient29	64	-1.1	-0.6
Patient30	70	-1.1	-0.7
Patient31	59	-1.2	-0.1
Patient32	59	-1.3	-0.8
Patient33	65	-1.3	-0.9
Patient34	66	-1.3	-2.2
Patient35	68	-1.3	-1.2
Patient36	63	-1.4	-1.1
Patient37	62	-1.5	-1
Patient38	62	-1.6	-1.1
Patient39	62	-1.6	-1.4
Patient40	66	-1.6	-2.5
Patient41	63	-1.7	-0.3
Patient42	69	-1.8	-0.6
Patient43	62	-2	-0.6
Patient44	62	-2	-2.2
Patient45	62	-2	-2.1
Patient46	63	-2	-0.3
Patient47	63	-2	-1.4
Patient48	64	-2.1	-1.4
Patient49	68	-2.1	-0.5
Patient50	60	-2.2	-1.5
Patient51	61	-2.2	-1.5
Patient52	64	-2.2	-1.9
Patient53	65	-2.2	-1.6
Patient54	67	-2.2	-1.6
Patient55	65	-2.5	-2.8
Patient56	63	-2.6	-1.1
Patient57	63	-2.6	-1.7
Patient58	63	-2.6	-1.2
Patient59	64	-2.7	-2
Patient60	67	-2.7	-2
Patient61	67	-2.7	-1
Patient62	65	-2.8	-0.9
Patient63	59	-2.9	-2
Patient64	61	-2.9	-1.8
Patient65	65	-2.9	-1.8
Patient66	66	-2.9	-2.3
Patient67	68	-2.9	-2.3
Patient68	64	-3	-0.8
Patient69	68	-3	-3.6
Patient70	70	-3.1	-2.2
Patient71	70	-3.1	-1.6
Patient72	66	-3.2	-2.3
Patient73	68	-3.2	-2.6
Patient74	70	-3.2	-3.1
Patient75	62	-3.3	-1.7
Patient76	64	-3.3	-1.5
Patient77	65	-3.3	-1.8
Patient78	66	-3.4	-0.6
Patient79	61	-3.6	-2.8
Patient80	68	-3.7	-1.4
Patient81	61	-3.8	-1.4
Patient82	59	-3.9	-1.4
Patient83	62	-4	-3.1
Patient84	69	-4.1	-2.3
Patient85	64	-4.2	-2.3
Patient86	65	-4.5	-2.6
