# Supplementary material for: Identification of miR-194-5p as a potential biomarker for postmenopausal osteoporosis
Source: PeerJ. 2015 May 21;3:e971. doi: 10.7717/peerj.971 (PMC4451039; doi:10.7717/peerj.971)
Supplement: Table S3 — Result of microarray expression scanning. [file peerj-03-971-s005.xlsx]

## Sheet: Sheet1
Table S3. Result of microarray expression scanning.
miRNA	Fold change (Osteoporosis versus Osteopenia)	P-value
hsa-let-7a-5p	1.34495	0.205535
hsa-let-7b-5p	1.71374	0.192528
hsa-let-7c	1.56074	0.210585
hsa-let-7d-5p	1.61724	0.158919
hsa-let-7f-5p	1.27687	0.312988
hsa-let-7g-5p	1.26443	0.304431
hsa-let-7i-5p	1.34921	0.235945
hsa-miR-101-3p	1.73977	0.0304541
hsa-miR-103a-3p	1.52008	0.042909
hsa-miR-106b-5p	1.63936	0.0354502
hsa-miR-107	1.48291	0.0718164
hsa-miR-10b-3p	-1.01033	0.870262
hsa-miR-1181	-1.10124	0.40057
hsa-miR-1182	-1.12297	0.324839
hsa-miR-1183	-1.10051	0.196427
hsa-miR-1185-1-3p	-1.11838	0.0598339
hsa-miR-1202	-1.08393	0.330041
hsa-miR-1207-5p	-1.18862	0.102922
hsa-miR-1224-5p	-1.1315	0.159791
hsa-miR-1225-3p	-1.03042	0.876847
hsa-miR-1225-5p	-1.31881	0.11989
hsa-miR-1226-5p	-1.29317	0.329151
hsa-miR-1227-5p	-1.08424	0.166728
hsa-miR-1228-3p	1.06127	0.627533
hsa-miR-1229-5p	-1.10908	0.55139
hsa-miR-1234-3p	-1.15293	0.660388
hsa-miR-1234-5p	-1.32386	0.107758
hsa-miR-1236-5p	-1.15227	0.0692793
hsa-miR-1246	-1.09712	0.482628
hsa-miR-1249	1.17449	0.206529
hsa-miR-125a-3p	1.08974	0.353664
hsa-miR-1260a	1.59566	0.581903
hsa-miR-1260b	-1.06531	0.947156
hsa-miR-126-3p	1.29363	0.29111
hsa-miR-1268a	-1.26322	0.208815
hsa-miR-1268b	-1.33268	0.117878
hsa-miR-1273c	-1.24815	0.348364
hsa-miR-1273e	-1.19893	0.718334
hsa-miR-1273f	-1.47798	0.0365963
hsa-miR-1273g-3p	-1.0329	0.90215
hsa-miR-1275	-1.1545	0.179282
hsa-miR-1281	1.75146	0.57152
hsa-miR-1290	1.04745	0.819325
hsa-miR-1305	-1.02201	0.855912
hsa-miR-1306-3p	-1.13084	0.473554
hsa-miR-130a-3p	1.49775	0.137652
hsa-miR-130b-3p	2.85748	0.0448848
hsa-miR-134	-1.02515	0.842286
hsa-miR-140-3p	1.68406	0.0858031
hsa-miR-140-5p	1.51255	0.0126448
hsa-miR-142-3p	1.52184	0.036085
hsa-miR-142-5p	1.53757	0.010672
hsa-miR-144-3p	1.66101	0.0146346
hsa-miR-144-5p	1.65863	0.0458718
hsa-miR-1469	-1.07709	0.671139
hsa-miR-146a-5p	1.57041	0.406059
hsa-miR-1471	-1.20771	0.0257209
hsa-miR-149-3p	-1.10562	0.185385
hsa-miR-150-3p	-1.14959	0.0532291
hsa-miR-150-5p	1.4034	0.103134
hsa-miR-151a-3p	3.05838	0.03942
hsa-miR-151a-5p	1.91242	0.0318577
hsa-miR-151b	3.98577	0.002165
hsa-miR-155-5p	1.05747	0.689569
hsa-miR-1587	-1.18259	0.171987
hsa-miR-15a-5p	1.51088	0.0690857
hsa-miR-15b-5p	1.54704	0.0357668
hsa-miR-16-5p	1.31773	0.341513
hsa-miR-17-5p	1.61997	0.0720997
hsa-miR-181a-5p	1.60001	0.0365306
hsa-miR-183-5p	1.88328	0.10573
hsa-miR-185-5p	1.61169	0.0785796
hsa-miR-188-5p	-1.16303	0.116647
hsa-miR-1914-3p	-1.0903	0.337806
hsa-miR-1915-3p	-1.20955	0.318765
hsa-miR-192-5p	1.96432	0.107452
hsa-miR-193b-5p	-1.07312	0.250982
hsa-miR-194-5p	5.09085	0.00784335
hsa-miR-1972	-1.48568	0.233675
hsa-miR-1973	1.13257	0.188647
hsa-miR-197-3p	1.11988	0.831437
hsa-miR-197-5p	-1.19876	0.0384166
hsa-miR-198	-1.12358	0.367732
hsa-miR-199a-3p	1.2088	0.432472
hsa-miR-19a-3p	1.68209	0.0120223
hsa-miR-19b-3p	1.50812	0.0362066
hsa-miR-20a-5p	1.42427	0.0852895
hsa-miR-20b-5p	1.61613	0.0464224
hsa-miR-211-3p	-1.08022	0.402039
hsa-miR-21-5p	1.07074	0.615204
hsa-miR-223-3p	1.02048	0.859465
hsa-miR-22-3p	1.57652	0.0394391
hsa-miR-2392	-1.29068	0.0375566
hsa-miR-23a-3p	1.19702	0.207578
hsa-miR-23a-5p	-1.01072	0.970949
hsa-miR-24-3p	1.13903	0.190012
hsa-miR-25-3p	1.39605	0.269387
hsa-miR-26a-5p	1.4328	0.086077
hsa-miR-26b-5p	1.47947	0.219725
hsa-miR-27a-3p	1.15735	0.20128
hsa-miR-27b-3p	1.86729	0.154399
hsa-miR-2861	-1.31878	0.0708561
hsa-miR-296-5p	2.22505	0.121387
hsa-miR-29a-3p	1.03411	0.871077
hsa-miR-29b-3p	1.44754	0.100665
hsa-miR-29c-3p	1.25845	0.13461
hsa-miR-30b-5p	1.60192	0.102319
hsa-miR-30c-1-3p	1.50568	0.345588
hsa-miR-30c-5p	1.81264	0.0567053
hsa-miR-30d-5p	1.54419	0.0559489
hsa-miR-30e-5p	1.74592	0.0380673
hsa-miR-3125	-1.20521	0.263782
hsa-miR-3127-5p	-1.0725	0.664934
hsa-miR-3131	-1.15212	0.639759
hsa-miR-3132	-1.04223	0.747775
hsa-miR-3135b	-1.28134	0.162865
hsa-miR-3137	-1.17752	0.0260569
hsa-miR-3138	-1.2037	0.149518
hsa-miR-3141	-1.29296	0.0102737
hsa-miR-3147	-1.41197	0.100646
hsa-miR-3156-5p	-1.11774	0.375068
hsa-miR-3162-3p	1.11643	0.895752
hsa-miR-3162-5p	-1.32998	0.179578
hsa-miR-3194-5p	-1.22675	0.00413878
hsa-miR-3195	1.24078	0.159091
hsa-miR-3196	-1.07828	0.633717
hsa-miR-3198	-1.0701	0.525047
hsa-miR-320a	1.5541	0.134329
hsa-miR-320b	1.62131	0.0963559
hsa-miR-320c	1.37372	0.148453
hsa-miR-320d	1.59355	0.112186
hsa-miR-320e	1.59269	0.11524
hsa-miR-324-3p	1.26622	0.0915278
hsa-miR-331-3p	1.90653	0.0160609
hsa-miR-342-3p	1.54894	0.0857053
hsa-miR-345-3p	-1.24174	0.048104
hsa-miR-3620-5p	1.07326	0.524073
hsa-miR-363-3p	1.65716	0.0786064
hsa-miR-3648	-1.17107	0.614744
hsa-miR-3651	1.08663	0.533357
hsa-miR-3652	-1.16324	0.156996
hsa-miR-3653	1.49136	0.390816
hsa-miR-3656	-1.1498	0.28577
hsa-miR-3663-3p	-1.14424	0.296904
hsa-miR-3665	-1.14459	0.197851
hsa-miR-3676-5p	1.1123	0.661789
hsa-miR-3679-5p	-1.15744	0.00153487
hsa-miR-3682-3p	-1.18077	0.0576161
hsa-miR-370	-1.02382	0.842417
hsa-miR-371a-5p	-1.08078	0.364015
hsa-miR-371b-5p	-1.12962	0.36648
hsa-miR-374a-5p	1.73602	0.0560596
hsa-miR-374b-5p	1.65519	0.153791
hsa-miR-378a-3p	1.19348	0.478758
hsa-miR-3907	-1.54273	0.336067
hsa-miR-3911	-1.22318	0.0569838
hsa-miR-3917	-1.165	0.0752958
hsa-miR-3934-5p	-1.24459	0.136659
hsa-miR-3937	-1.03667	0.762609
hsa-miR-3940-5p	1.00739	0.911211
hsa-miR-3945	-1.11269	0.610714
hsa-miR-3960	-1.06949	0.746232
hsa-miR-423-5p	1.21524	0.27117
hsa-miR-425-5p	1.67418	0.0754746
hsa-miR-4257	-1.16713	0.0570814
hsa-miR-4270	-1.16219	0.0631492
hsa-miR-4271	-1.13178	0.31038
hsa-miR-4281	-1.17556	0.186865
hsa-miR-4284	1.04122	0.701758
hsa-miR-4286	-1.21044	0.363462
hsa-miR-4298	-1.27134	0.00822751
hsa-miR-4299	-1.16035	0.143722
hsa-miR-4306	1.51703	0.108639
hsa-miR-4323	2.07071	0.26735
hsa-miR-4327	-1.01958	0.835279
hsa-miR-4417	-1.19637	0.412805
hsa-miR-4419a	-1.20631	0.0609391
hsa-miR-4428	-1.10257	0.323585
hsa-miR-4433-3p	-1.21896	0.182896
hsa-miR-4433-5p	1.26622	0.295229
hsa-miR-4436b-5p	-1.41452	0.568259
hsa-miR-4441	-1.18699	0.358161
hsa-miR-4442	-1.20116	0.0187543
hsa-miR-4443	1.05966	0.770062
hsa-miR-4446-3p	-1.07155	0.724944
hsa-miR-4454	1.10917	0.116117
hsa-miR-4455	-1.02343	0.950226
hsa-miR-4459	-1.19542	0.21316
hsa-miR-4463	-1.11941	0.374655
hsa-miR-4465	-1.00466	0.926401
hsa-miR-4466	-1.13062	0.375382
hsa-miR-4476	-1.03902	0.80929
hsa-miR-4478	-1.15025	0.121803
hsa-miR-4481	-1.26506	0.282366
hsa-miR-4484	-1.06436	0.294166
hsa-miR-4485	-1.0663	0.542366
hsa-miR-4486	-1.33901	0.0456352
hsa-miR-4496	-1.40948	0.203931
hsa-miR-4497	1.01749	0.821828
hsa-miR-4499	-1.17984	0.0467111
hsa-miR-4505	-1.03537	0.626613
hsa-miR-4507	-1.15917	0.143241
hsa-miR-4513	-1.03708	0.66451
hsa-miR-4515	-1.02978	0.79626
hsa-miR-4516	-1	1
hsa-miR-451a	-1	1
hsa-miR-4522	-1.17538	0.37127
hsa-miR-4530	-1.12345	0.208633
hsa-miR-4532	-1.1982	0.333436
hsa-miR-4534	-1.24526	0.0449402
hsa-miR-4535	-1.08954	0.36292
hsa-miR-4538	-1.3209	0.102757
hsa-miR-4539	-1.14574	0.313724
hsa-miR-454-3p	3.184	0.053508
hsa-miR-4633-5p	1.97905	0.299446
hsa-miR-4634	-1.13201	0.469368
hsa-miR-4646-5p	-1.19144	0.0400816
hsa-miR-4647	-1.00461	0.976615
hsa-miR-4651	1.05372	0.79797
hsa-miR-4655-3p	-1.27054	0.44944
hsa-miR-4656	-1.21108	0.260855
hsa-miR-4659a-3p	-1.07973	0.459596
hsa-miR-4665-3p	-1.25735	0.507193
hsa-miR-4665-5p	1.11706	0.40976
hsa-miR-4667-5p	-1.15504	0.0776927
hsa-miR-4669	-1.2253	0.0214417
hsa-miR-4672	-1.14678	0.22408
hsa-miR-4685-5p	-1.35963	0.183326
hsa-miR-4687-3p	-1.1034	0.366752
hsa-miR-4688	-1.18642	0.0534638
hsa-miR-4689	-1.1354	0.225548
hsa-miR-4690-5p	-1.26624	0.0891538
hsa-miR-4697-5p	-1.15571	0.369126
hsa-miR-4701-3p	-1.32848	0.221393
hsa-miR-4710	-1.26388	0.032517
hsa-miR-4713-3p	1.05775	0.693459
hsa-miR-4716-3p	1.08514	0.84112
hsa-miR-4721	-1.32085	0.0794046
hsa-miR-4726-5p	-1.31384	0.198841
hsa-miR-4728-5p	-1.07946	0.375308
hsa-miR-4738-3p	-1.10042	0.263515
hsa-miR-4739	1.04594	0.610656
hsa-miR-4741	-1.0029	0.975451
hsa-miR-4743-5p	-1.1353	0.214011
hsa-miR-4746-3p	-1.07691	0.629915
hsa-miR-4750-5p	-1.03606	0.919438
hsa-miR-4758-5p	-1.32358	0.0812941
hsa-miR-4763-3p	-1.05876	0.522459
hsa-miR-4767	-1.49564	0.224787
hsa-miR-4778-5p	-1.18234	0.292352
hsa-miR-4787-5p	-1.28372	0.233506
hsa-miR-4788	-1.06455	0.488102
hsa-miR-4792	-1.22924	0.0813874
hsa-miR-4793-5p	-1.1494	0.214692
hsa-miR-4800-5p	-1.14682	0.437358
hsa-miR-483-5p	-1.12855	0.31357
hsa-miR-486-5p	1.59308	0.0747861
hsa-miR-494	-1.01816	0.950515
hsa-miR-5001-5p	-1.20979	0.252111
hsa-miR-5006-5p	-1.20718	0.202213
hsa-miR-5010-5p	1.08864	0.88239
hsa-miR-5088	-1.24133	0.0462678
hsa-miR-5100	-1.03576	0.82759
hsa-miR-513a-5p	-1.12205	0.472605
hsa-miR-513b	-1.07982	0.454791
hsa-miR-513c-5p	-1.17276	0.267074
hsa-miR-514b-5p	-1.31721	0.185742
hsa-miR-5194	1.02399	0.801094
hsa-miR-5195-3p	-1.15843	0.180141
hsa-miR-5196-5p	-1.35472	0.258056
hsa-miR-550a-3-5p	1.07574	0.689492
hsa-miR-557	1.24153	0.0840227
hsa-miR-5581-5p	-1.04423	0.694891
hsa-miR-5585-3p	-1.31057	0.254439
hsa-miR-5703	-1.18692	0.709421
hsa-miR-572	-1.19109	0.177831
hsa-miR-5739	-1.15878	0.147509
hsa-miR-574-3p	-2.01178	0.443523
hsa-miR-574-5p	-1.10251	0.787301
hsa-miR-575	1.09946	0.517885
hsa-miR-5787	-1.23961	0.01008
hsa-miR-590-5p	3.01904	0.000962822
hsa-miR-6068	-1.15554	0.202949
hsa-miR-6069	-1.08514	0.641146
hsa-miR-6075	1.06017	0.743214
hsa-miR-6076	-1.21757	0.0179133
hsa-miR-6085	-1.11352	0.182078
hsa-miR-6086	-1.19543	0.00165613
hsa-miR-6087	-1.14119	0.519606
hsa-miR-6088	-1.15116	0.25038
hsa-miR-6089	-1.21289	0.125714
hsa-miR-6090	1.0075	0.907015
hsa-miR-6124	-1.22678	0.111397
hsa-miR-6125	-1.18429	0.44211
hsa-miR-6126	1.03657	0.857575
hsa-miR-6127	-1.16761	0.195925
hsa-miR-6129	-1.04544	0.794855
hsa-miR-6131	-1.02576	0.888028
hsa-miR-6132	-1.33368	0.101746
hsa-miR-6165	-1.18355	0.0577179
hsa-miR-622	-1.16947	0.106252
hsa-miR-623	-1.48303	0.0620852
hsa-miR-630	-1.05495	0.706692
hsa-miR-638	-1.20084	0.230678
hsa-miR-642a-3p	-1.17785	0.223713
hsa-miR-642b-3p	-1.18165	0.0176552
hsa-miR-6510-5p	-1.24089	0.00555433
hsa-miR-652-3p	2.05914	0.0917297
hsa-miR-652-5p	1.01055	0.9452
hsa-miR-660-5p	2.07473	0.0331134
hsa-miR-663a	-1.45879	0.334947
hsa-miR-664a-5p	-1.17538	0.218092
hsa-miR-664b-3p	1.1854	0.399625
hsa-miR-664b-5p	-1.22984	0.162444
hsa-miR-665	1.27517	0.545356
hsa-miR-671-5p	-1.16455	0.0405043
hsa-miR-6717-5p	-1.01017	0.953619
hsa-miR-6722-3p	-1.15486	0.125143
hsa-miR-6723-5p	1.07711	0.623926
hsa-miR-6724-5p	-1.16772	0.0638255
hsa-miR-762	-1.04619	0.696312
hsa-miR-765	-1.27797	0.0938147
hsa-miR-766-3p	-1.16295	0.781063
hsa-miR-874	-1.07244	0.679769
hsa-miR-887	-1.07208	0.568518
hsa-miR-92a-3p	1.66745	0.114871
hsa-miR-93-5p	1.63213	0.121522
hsa-miR-937-5p	-1.33839	0.0369512
hsa-miR-939-5p	-1.1911	0.190144
hsa-miR-940	1.10271	0.528403
hsa-miR-96-5p	1.55746	0.116676
